# Supplementary material for: Preliminary Evidence of Biological and Cognitive Efficacy of Prismatic Adaptation Combined with Cognitive Training on Patients with Mild Cognitive Impairment
Source: Biomedicines. 2025 Oct 8;13(10):2447. doi: 10.3390/biomedicines13102447 (PMC12561499; doi:10.3390/biomedicines13102447)
Supplement: Supplementary file 1 [file biomedicines-13-02447-s001.zip]

Archive with 1 entries (1 files):
- biomedicines-3800307-supplementary.pdf
